# Supplementary material for: Comparative Assessment of NMR Probes for the Experimental Description of Protein Folding Pathways with High-Pressure NMR
Source: Biology (Basel). 2021 Jul 12;10(7):656. doi: 10.3390/biology10070656 (PMC8301334; doi:10.3390/biology10070656)
Supplement: Supplementary file 1 [file biology-10-00656-s001.zip]

Archive with 1 entries (1 files):
- biology-1274457-supplementary.pdf
